# Supplementary material for: Genomic analysis on pygmy hog reveals extensive interbreeding during wild boar expansion
Source: Nat Commun. 2019 Apr 30;10:1992. doi: 10.1038/s41467-019-10017-2 (PMC6491599; doi:10.1038/s41467-019-10017-2)
Supplement: Supplementary file 4 — Supplementary Data 1 [file 41467_2019_10017_MOESM4_ESM.xlsx]

## Sheet: Sample informations
sample_ID	species_name	breed_name	category_code	continent_origin	Country_location	location_abbr	owner	sequence centre	Avg_coverage	mean_mapping_quality	error_rate	mapping_ratio	coverage_at_4X_depth	X_chromosome_coverage	Y_chromosome_coverage	Number of SNPs
BABA03U01	Babyrousa babyrussa	Deer hog		Europe	Denmark	Copenhagen zoo	UC	BGI	11.5078	31.8136	0.0307	0.9535	0.9047	6.16689	2.08899	36564124
LIB5203_1Blood_3_7	Porcula salvania	Pygmyhog	PYGMY	Asia		captive			11.5959	29.2915	0.0246	0.9595	0.8762	9.93472	1.18266	20203830
LIB5204_2Blood_3_7	Porcula salvania	Pygmyhog	PYGMY	Asia		captive			12.1839	31.1638	0.0248	0.9623	0.9039	10.4125	1.21944	21537072
LIB5205_3Blood_3_7	Porcula salvania	Pygmyhog	PYGMY	Asia		captive			12.4052	31.5052	0.0261	0.9617	0.874	5.6864	5.97315	20058735
LIB5206_59F4201	Porcula salvania	Pygmyhog	PYGMY	Asia		wild			9.2567	31.2411	0.0251	0.9525	0.7998	7.61035	0.951	17494508
LIB5207_60F4192	Porcula salvania	Pygmyhog	PYGMY	Asia		wild			31.2038	31.4169	0.0249	0.9678	0.9571	26.2931	3.17136	21981581
LIB5208_61M4183	Porcula salvania	Pygmyhog	PYGMY	Asia		wild			9.873	31.1164	0.0243	0.957	0.8323	4.63725	4.72644	18669835
MS20M03	Sus scrofa	Meishan	MS	Asia	China	NC		UIUC	10.5955	35.009	0.0087	0.9788	0.9309	5.49856	3.75299	9904416
PHAF03F01	Phacochoerus africanus	Warthog	WARTHOG	Africa	na	na	WUR/UIUC		12.771	30.8883	0.0262	0.9483	0.8792	13.3525	1.0377	29088480
POLA01M01	Potomochoerus larvatus	Bushpig		Africa	USA	San diego zoo , usa	WUR/UIUC	UIUC	10.1591	31.6229	0.0265	0.9627	0.9141	5.5685	2.62164	5762210
POPO01M01	Potomochoerus porcus	Red river hog		Africa	USA	San diego zoo , usa	WUR/UIUC	UIUC	9.6758	31.7823	0.0262	0.9631	0.9073	5.36461	1.55083	6776173
PigWUR134	Sus scrofa	Duroc	EUD	Europe					23.8558	36.0756	0.0052	0.9823	0.9756	12.6816	9.5675	30386605
PigWUR166	Sus scrofa	Large white	EUD	Europe					23.2613	35.5545	0.0069	0.9819	0.9746	12.4754	9.48522	30764073
SBSB01U01	Sus scrofa	Sumatra wildboar	SBSB	Asia	Indonesia	Sumatra	WUR/UIUC	UIUC	11.0934	33.9185	0.0117	0.9612	0.8818	11.1032	0.828596	10109434
SBSB02F03	Sus barbatus	Sumatran bearded pig	SBSB	Asia	Indonesia	San Diego Zoo	WUR/IUUC	UIUC	9.6978	33.3273	0.017	0.9728	0.9273	8.63593	0.871851	18168385
SBSB02M02	Sus barbatus	Sumatran bearded pig	SBSB	Asia	Indonesia	Ohama zoo , usa	WUR/UIUC		22.6747	35.7428	0.0177	0.9781	0.9678	11.8759	12.3518	20576486
SBSB02M03	Sus barbatus	Sumatran bearded pig	SBSB	Asia	Indonesia	San Diego Zoo	WUR/IUUC	UIUC	10.1216	33.7144	0.0167	0.9761	0.9251	5.43008	5.291	18432284
SCEB01F01	Sus cebifrons	Visayan warty pig	SCEB	Asia	USA	San diego zoo , usa	WUR/UIUC	UIUC	10.182	32.892	0.0152	0.9662	0.9006	10.3372	0.867645	15835907
SCEB02M01	Sus cebrifons	Visayan warty pig	SCEB	Asia	Philipines	Blijdorp zoo Rotterdam	WUR	UIUC	32.9348	34.7264	0.0164	0.9786	0.9722	17.2358	19.7594	18853788
SCEL01U01	Sus celebensis	Celebes warty pig	SCEL	Asia	UK	roslin	roslin	UIUC	23.5603	32.5421	0.0153	0.9702	0.9405	23.9217	1.76827	18358632
SCEL01U02	Sus celebensis	Celebes warty pig	SCEL	Asia	UK	roslin	roslin	UIUC	10.312	33.3022	0.0164	0.9747	0.9276	5.40959	5.77839	17415702
SSWB29U12	Sus scrofa	wildboar	SCWB	Asia	China	CS	CAU	WUR	10.2546	34.4171	0.0089	0.9682	0.8904	9.95876	0.844964	10404498
SSWB30U08	Sus scrofa	wildboar	NCWB	Asia	China	NC	CAU	WUR	9.8259	34.5315	0.0091	0.9663	0.8652	5.49263	4.17004	8804286
SVSV01F01	Sus verrucosus	Javan warty pig	SVSV	Asia	Indonesia	Surabaya Zoo	WUR/UIUC	UIUC	11.3529	33.2418	0.0158	0.9722	0.948	10.509	0.985073	16990742
SVSV01M01	Sus verrucosus	Javan warty pig	SVSV	Asia	Indonesia	Surabaya Zoo	WUR/UIUC	UIUC	31.803	33.9481	0.0169	0.9787	0.9722	17.0331	18.0288	17934317
WB20F06	Sus scrofa	wildboar	JWB	Asia	Japan			BGI	8.9149	34.0682	0.0101	0.973	0.9068	8.54962	0.804465	8506324
WB20M01	Sus scrofa	wildboar	JWB	Asia	Japan		WUR/UIUC	BGI	9.6994	34.6508	0.0105	0.9781	0.9238	5.16059	3.86719	9350036
WB21F10	Sus scrofa	wildboar	EUWB	Europe	Netherlands	Veluwezoom;Nat. Park Veluwezoom	WUR		12.1847	35.5542	0.006	0.9756	0.9434	6.42657	5.34941	5536121
WB22M02	Sus scrofa	wildboar	EUWB	Europe	Netherlands	Veluwezoom;Nat. Park Veluwezoom	WUR		13.8558	35.3381	0.0081	0.9802	0.9603	7.16721	6.44583	5409059
WB29U16	Sus scrofa	wildboar	SCWB	Asia	China	CS	CAU	UIUC	13.3123	34.9555	0.0091	0.9785	0.965	12.5522	1.26599	12459641
WB30U09	Sus scrofa	wildboar	NCWB	Asia	China	NC	CAU	WUR	13.1591	34.2441	0.01	0.9817	0.9624	6.95801	5.37672	11332521
WB31F05	Sus scrofa	wildboar	EUWB	Europe	Greece	central greece	WUR/UIUC	WUR	10.6155	33.5712	0.0077	0.9727	0.9159	10.8898	0.893854	4988541
WB32F07	Sus scrofa	wildboar	EUWB	Europe	Greece	northern greece	WUR/UIUC	WUR	10.1045	34.4844	0.0083	0.9788	0.9233	5.47737	4.17645	5627265
WB33U04	Sus scrofa	wildboar	EUWB	Asia_Minor	Greece	Samos-island	WUR/UIUC		11.7989	35.253	0.0066	0.9799	0.949	6.31638	5.16046	5687714
WB33U05	Sus scrofa	wildboar	EUWB	Asia_Minor	Greece	Samos-island	WUR/UIUC		10.7159	35.1597	0.0067	0.9769	0.9488	10.5115	0.879893	6036993
WB42M09	Sus scrofa	wildboar	EUWB	Europe	Italy	San Rossore	UDSS	UIUC	13.1146	35.494	0.006	0.9779	0.9647	13.0326	1.13402	5492408
WB44U07	Sus scrofa	wild boar	EUWB	Europe	Italy	Arezzo, Tuscany		BGI	11.5332	35.3704	0.0067	0.9761	0.9281	13.5695	0.986848	5225686
XI01U03	Sus scrofa	Xiang	XI	Asia	China	SC		BGI	8.6577	34.5387	0.0087	0.9681	0.8813	8.49625	0.790625	9232282
