# Supplementary material for: Genomic analysis on pygmy hog reveals extensive interbreeding during wild boar expansion
Source: Nat Commun. 2019 Apr 30;10:1992. doi: 10.1038/s41467-019-10017-2 (PMC6491599; doi:10.1038/s41467-019-10017-2)
Supplement: Supplementary file 5 — Supplementary Data 2 [file 41467_2019_10017_MOESM5_ESM.xlsx]

## Sheet: Sheet1
P1	P2	P3	O	D-value	Z-value
EUD	EUWB	PYGMY	WARTHOG	0.026	4.444
EUD	ISEA_SBSB	PYGMY	WARTHOG	-0.0683	-16.696
EUD	ISEA_SCEB	PYGMY	WARTHOG	-0.1083	-24.595
EUD	ISEA_SCEL	PYGMY	WARTHOG	-0.0739	-17.783
EUD	ISEA_SVSV	PYGMY	WARTHOG	-0.1056	-23.171
EUD	JWB	PYGMY	WARTHOG	-0.0242	-4.257
EUD	NCWB	PYGMY	WARTHOG	-0.015	-2.711
EUD	SCWB	PYGMY	WARTHOG	-0.0194	-3.753
EUD	XI	PYGMY	WARTHOG	-0.0075	-1.043
EUWB	ISEA_SBSB	PYGMY	WARTHOG	-0.0737	-17.692
EUWB	ISEA_SCEB	PYGMY	WARTHOG	-0.1136	-25.754
EUWB	ISEA_SCEL	PYGMY	WARTHOG	-0.079	-18.544
EUWB	ISEA_SVSV	PYGMY	WARTHOG	-0.1107	-24.064
EUWB	JWB	PYGMY	WARTHOG	-0.037	-6.531
EUWB	NCWB	PYGMY	WARTHOG	-0.0282	-5.128
EUWB	SCWB	PYGMY	WARTHOG	-0.0324	-6.257
EUWB	XI	PYGMY	WARTHOG	-0.0213	-3.241
ISEA_SBSB	ISEA_SCEB	PYGMY	WARTHOG	-0.0686	-11.283
ISEA_SBSB	ISEA_SCEL	PYGMY	WARTHOG	-0.0148	-2.839
ISEA_SBSB	ISEA_SVSV	PYGMY	WARTHOG	-0.0595	-9.62
ISEA_SBSB	JWB	PYGMY	WARTHOG	0.0563	15.065
ISEA_SBSB	NCWB	PYGMY	WARTHOG	0.0612	15.906
ISEA_SBSB	SCWB	PYGMY	WARTHOG	0.0597	15.282
ISEA_SBSB	XI	PYGMY	WARTHOG	0.0658	14.966
ISEA_SCEB	ISEA_SCEL	PYGMY	WARTHOG	0.0571	8.973
ISEA_SCEB	ISEA_SVSV	PYGMY	WARTHOG	0.0072	1.112
ISEA_SCEB	JWB	PYGMY	WARTHOG	0.0949	22.421
ISEA_SCEB	NCWB	PYGMY	WARTHOG	0.1008	23.48
ISEA_SCEB	SCWB	PYGMY	WARTHOG	0.0992	23.159
ISEA_SCEB	XI	PYGMY	WARTHOG	0.1069	22.235
ISEA_SCEL	ISEA_SVSV	PYGMY	WARTHOG	-0.0503	-7.571
ISEA_SCEL	JWB	PYGMY	WARTHOG	0.0623	16.265
ISEA_SCEL	NCWB	PYGMY	WARTHOG	0.068	17.064
ISEA_SCEL	SCWB	PYGMY	WARTHOG	0.0653	16.105
ISEA_SCEL	XI	PYGMY	WARTHOG	0.0749	16.441
ISEA_SVSV	JWB	PYGMY	WARTHOG	0.0938	21.668
ISEA_SVSV	NCWB	PYGMY	WARTHOG	0.098	22.385
ISEA_SVSV	SCWB	PYGMY	WARTHOG	0.0962	21.367
ISEA_SVSV	XI	PYGMY	WARTHOG	0.1022	20.841
JWB	XI	PYGMY	WARTHOG	0.0199	2.976
MS	EUD	PYGMY	WARTHOG	0.0162	2.465
MS	EUWB	PYGMY	WARTHOG	0.0284	4.533
MS	ISEA_SBSB	PYGMY	WARTHOG	-0.0622	-15.409
MS	ISEA_SCEB	PYGMY	WARTHOG	-0.1016	-22.682
MS	ISEA_SCEL	PYGMY	WARTHOG	-0.0675	-16.256
MS	ISEA_SVSV	PYGMY	WARTHOG	-0.0987	-21.61
MS	JWB	PYGMY	WARTHOG	-0.0109	-1.582
MS	NCWB	PYGMY	WARTHOG	0.0008	0.119
MS	SCWB	PYGMY	WARTHOG	-0.0042	-0.72
MS	XI	PYGMY	WARTHOG	0.0072	0.921
NCWB	JWB	PYGMY	WARTHOG	-0.0095	-1.793
NCWB	XI	PYGMY	WARTHOG	0.0094	1.455
SCWB	JWB	PYGMY	WARTHOG	-0.0051	-0.999
SCWB	NCWB	PYGMY	WARTHOG	0.0047	0.978
SCWB	XI	PYGMY	WARTHOG	0.0099	1.454
Abbreviation: ISEA_SBSB: Sus barbatus; ISEA_SCEB: Sus cebifrons; ISEA_SCEL: Sus celebensis; ISEA_SVSV: Sus verrucosus; EUD: European domestic pig; EUWB: European wild boar; JWB: Japanese wild boar; NCWB: Northern China wild boar; SCWB: Southern China wild boar; MS: Meishan; XI: Xiang;
