# Supplementary material for: Genomic analysis on pygmy hog reveals extensive interbreeding during wild boar expansion
Source: Nat Commun. 2019 Apr 30;10:1992. doi: 10.1038/s41467-019-10017-2 (PMC6491599; doi:10.1038/s41467-019-10017-2)
Supplement: Supplementary file 6 — Supplementary Data 3 [file 41467_2019_10017_MOESM6_ESM.xlsx]

## Sheet: Sheet1
Table S3 Numbers of chromosomal segments and sites, and median length of segments supporting alternative unrooted topologies identified by saguaro.
ID	Unrooted topology	No. segments	No. sites	Segment length (10% quatiles)	Segment length (90% quatiles)
U1	((PYGMY, (((MS, XI), EUWB), ISEA)), WARTHOG);	1288.25	2199377427	50519	6.99794e+06
U2	(((MS, EUWB), ((ISEA, XI), PYGMY)), WARTHOG);	35	19513426	31364.2	337795
U4	(((PYGMY, (MS, EUWB)), (ISEA, XI)), WARTHOG);	75	2442994	26024.9	113511
U5	((ISEA, (((MS, EUWB), XI), PYGMY)), WARTHOG);	92	35445733	15494	148486
U6	((ISEA, (((MS, XI), EUWB), PYGMY)), WARTHOG);	108	40553591	6928.1	43813.8
U8	((ISEA, (((MS, XI), EUWB), PYGMY)), WARTHOG);	36.25	2911466	36724.6	237074
U10	((((PYGMY, (ISEA, XI)), EUWB), MS), WARTHOG);	6.75	1736959	5555.9	36461.9
U12	(((PYGMY, ((MS, XI), ISEA)), EUWB), WARTHOG);	112	45768536	72970.9	688240
U13	((((ISEA, (MS, XI)), EUWB), PYGMY), WARTHOG);	9.5	2646174	15796.9	478657
U15	((ISEA, (((EUWB, XI), MS), PYGMY)), WARTHOG);	9	31508910	10207	93061
U16	(((((XI, EUWB), MS), ISEA), PYGMY), WARTHOG);	19	2370733	16567	55388.5
U20	((MS, (((EUWB, XI), ISEA), PYGMY)), WARTHOG);	22.5	1861112	7998.5	43323.5
Total		1813.25	2386137061
	WARTHOG:PHAF03F01, PYGMY:LIB5207_60F4192, ISEA:SVSV01M01, EUWB:WB21F10, MS:MS20M03, XI:XI01U03
