# Supplementary material for: Genomic analysis on pygmy hog reveals extensive interbreeding during wild boar expansion
Source: Nat Commun. 2019 Apr 30;10:1992. doi: 10.1038/s41467-019-10017-2 (PMC6491599; doi:10.1038/s41467-019-10017-2)
Supplement: Supplementary file 7 — Supplementary Data 4 [file 41467_2019_10017_MOESM7_ESM.xlsx]

## Sheet: Null
Summary Statistic	theta_SC	theta_NC	theta_EU	theta_ISEA	theta_P	theta_CN	theta_EUAS	theta_SUS	theta_root	tau_CN	tau_EUAS	tau_SUS	tau_root	Data-ld-ln	Full-ld-ln
mean	0.0080275	0.0046523	0.0016141	0.00081041	0.0007078	0.0030437	0.0051683	0.00065647	8.6094e-07	0.0011724	0.0017091	0.0104	0.0127	-1436.97	-1.62504e+06
stderr of mean	1.8729e-06	6.7888e-07	2.819e-07	1.1852e-07	1.4272e-07	1.1582e-06	7.8106e-07	5.2792e-07	9.9918e-08	1.5811e-07	2.5033e-07	3.5221e-07	1.7515e-07	0.0733	3.6012
95% HPD Interval	[7.32E-3, 8.73E-3]	[4.31E-3, 4.97E-3]	[1.55E-3, 1.7E-3]	[7.5E-4, 8.6E-4]	[6.7E-4, 7.4E-4]	[2.72E-3, 3.33E-3]	[4.9E-3, 5.41E-3]	[5.6E-4, 7.4E-4]	[0, 1E-5]	[1.14E-3, 1.21E-3]	[1.66E-3, 1.75E-3]	[0.0103, 0.0106]	[0.0126, 0.0128]	[-1439.1942, -1434.2595]	[-1625344.1393, -1624740.9986]
auto-correlation time (ACT)	24.1816	14.4377	48.6598	15.1442	50.7699	49.102	32.2398	113.858	1126.3	58.5022	98.0626	27.9095	7.6755	2884.35	492.689
effective sample size (ESS)	37218.4	62336.8	18495.8	59428.8	17727.1	18329.2	27915.8	7904.62	799.081	15384	9177.82	32247.2	117260	312.029	1826.71

## Sheet: T1
Summary Statistic	theta_SC	theta_NC	theta_EU	theta_ISEA	theta_P	theta_CN	theta_EUAS	theta_SUS	theta_root	tau_CN	tau_EUAS	tau_SUS	tau_root	m_P->EU	m_EU->P	Data-ld-ln	Full-ld-ln
mean	0.0079899	0.0046712	0.0016453	0.00081265	0.00068219	0.0031553	0.0049554	0.00049855	1.1888e-06	0.0011644	0.0017289	0.0105	0.013	0.00020983	0.0126	-1436.68	-1.62458e+06
stderr of mean	2.693e-06	8.7192e-07	9.758e-07	1.2141e-07	1.0983e-06	4.1906e-06	8.1834e-06	7.4028e-06	1.2891e-07	2.6951e-07	9.4109e-07	1.8972e-06	1.3888e-05	3.4024e-07	5.1888e-05	0.0697	23.953
95% HPD Interval	[7.27E-3, 8.68E-3]	[4.33E-3, 4.99E-3]	[1.56E-3, 1.72E-3]	[7.5E-4, 8.6E-4]	[6.4E-4, 7.3E-4]	[2.81E-3, 3.46E-3]	[4.62E-3, 5.28E-3]	[2.9E-4, 7E-4]	[0, 1E-5]	[1.13E-3, 1.2E-3]	[1.68E-3, 1.78E-3]	[0.0103, 0.0106]	[0.0126, 0.0133]	[1E-5, 6.1E-4]	[5E-5, 0.023]	[-1438.9318, -1434.1058]	[-1625326.4268, -1624003.8828]
auto-correlation time (ACT)	50.1029	23.7296	504.586	15.7409	1815.12	574.215	1972.81	3491.3	1389.2	171.369	1069.79	678.233	3662.44	2.6127	3845.77	2884.98	3451.36
effective sample size (ESS)	17963.1	37927.3	1783.64	57175.9	495.834	1567.36	456.204	257.784	647.856	5251.82	841.285	1326.98	245.738	344470	234.023	311.961	260.767

## Sheet: T2
Summary Statistic	theta_SC	theta_NC	theta_EU	theta_ISEA	theta_P	theta_CN	theta_EUAS	theta_SUS	theta_root	tau_CN	tau_EUAS	tau_SUS	tau_root	m_P->NC	m_NC->P	Data-ld-ln	Full-ld-ln
mean	0.0079561	0.0046592	0.0016261	0.00081021	0.00070032	0.0030384	0.0051243	0.00064483	9.6047e-07	0.001175	0.0017114	0.0104	0.0127	0.0003854	0.011606	-1436.81	-1.62508e+06
stderr of mean	1.4063e-06	7.4958e-07	2.8957e-07	1.1888e-07	2.2986e-07	1.1992e-06	8.1124e-07	4.8316e-07	1.1074e-07	1.6951e-07	2.4855e-07	5.2264e-07	1.6508e-06	9.3518e-06	6.1296e-05	0.08	6.8382
95% HPD Interval	[7.27E-3, 8.65E-3]	[4.31E-3, 4.97E-3]	[1.55E-3, 1.7E-3]	[7.5E-4, 8.6E-4]	[6.6E-4, 7.3E-4]	[2.71E-3, 3.32E-3]	[4.87E-3, 5.37E-3]	[5.5E-4, 7.3E-4]	[0, 1E-5]	[1.14E-3, 1.21E-3]	[1.66E-3, 1.75E-3]	[0.0103, 0.0106]	[0.0126, 0.0128]	[1E-5, 9.9E-4]	[1E-5, 3.17E-2]	[-1439.1533, -1433.873]	[-1625421.4282, -1624731.0098]
auto-correlation time (ACT)	14.1423	17.6598	50.717	15.2439	132.293	53.2223	35.539	97.8139	1254.13	68.0258	96.1066	60.6696	583.563	819.706	3358.24	3007.81	1347.58
effective sample size (ESS)	63638.8	50963.4	17745.5	59039.9	6803.07	16910.2	25324.3	9201.16	717.627	13230.3	9364.61	14834.5	1542.25	1097.96	267.998	299.221	667.866

## Sheet: T3
Summary Statistic	theta_SC	theta_NC	theta_EU	theta_ISEA	theta_P	theta_CN	theta_EUAS	theta_SUS	theta_root	tau_CN	tau_EUAS	tau_SUS	tau_root	m_P->SC	m_SC->P	Data-ld-ln	Full-ld-ln
mean	0.0079957	0.0046706	0.0016248	0.00081073	0.00068977	0.0030151	0.0051281	0.00062254	1.0034e-06	0.0011825	0.001705	0.0104	0.0128	0.00021034	0.0147915	-1436.91	-1.62496e+06
stderr of mean	2.1131e-06	1.1829e-06	2.9327e-07	1.1933e-07	7.7197e-07	2.0909e-06	2.0977e-06	1.8953e-06	1.0971e-07	5.1985e-07	3.5061e-07	7.3663e-07	6.9583e-06	3.447e-07	2.5952e-05	0.0704	15.2775
95% HPD Interval	[7.3E-3, 8.69E-3]	[4.33E-3, 4.99E-3]	[1.55E-3, 1.7E-3]	[7.5E-4, 8.6E-4]	[6.5E-4, 7.3E-4]	[2.69E-3, 3.31E-3]	[4.87E-3, 5.38E-3]	[5.2E-4, 7.2E-4]	[0, 1E-5]	[1.14E-3, 1.22E-3]	[1.66E-3, 1.75E-3]	[0.0103, 0.0106]	[0.0126, 0.013]	[1E-5, 6.1E-4]	[1E-5, 0.0316]	[-1439.1352, -1434.4627]	[-1625440.6837, -1624459.5244]
auto-correlation time (ACT)	31.4488	43.6444	52.0238	15.4487	1129.26	154.422	226.297	1125.45	1167.57	559.911	187.384	118.436	2980.36	2.6555	3762	2849.65	2862.85
effective sample size (ESS)	28618	20621.2	17299.8	58257.5	796.983	5828.2	3977.07	799.683	770.83	1607.4	4802.99	7599.05	301.977	338920	239.235	315.829	314.372

## Sheet: T4
Summary Statistic	theta_SC	theta_NC	theta_EU	theta_ISEA	theta_P	theta_CN	theta_EUAS	theta_SUS	theta_root	tau_CN	tau_EUAS	tau_SUS	tau_root	m_P->CN	m_CN->P	Data-ld-ln	Full-ld-ln
mean	0.0079037	0.0045785	0.0016281	0.00081106	0.00069822	0.0032171	0.005036	0.00055699	5.9185e-07	0.0011509	0.0017382	0.0105	0.0129	0.00021369	0.038504	-1436.43	-1.62489e+06
stderr of mean	3.4495e-06	2.7317e-06	5.5972e-07	1.2019e-07	3.7373e-07	8.1408e-06	6.5412e-06	6.0882e-06	8.6429e-08	1.0814e-06	1.3455e-06	2.0507e-06	8.3013e-06	1.7903e-06	3.1127e-05	0.1091	13.0476
95% HPD Interval	[7.21E-3, 8.61E-3]	[4.25E-3, 4.91E-3]	[1.55E-3, 1.7E-3]	[7.5E-4, 8.6E-4]	[6.6E-4, 7.3E-4]	[2.83E-3, 3.58E-3]	[4.71E-3, 5.33E-3]	[3.5E-4, 7.1E-4]	[0, 1E-5]	[1.11E-3, 1.2E-3]	[1.67E-3, 1.79E-3]	[0.0103, 0.0106]	[0.0126, 0.0131]	[1E-5, 6.2E-4]	[1E-5, 0.0642]	[-1439.1974, -1433.1057]	[-1625320.0183, -1624422.6757]
auto-correlation time (ACT)	82.8749	230.864	183.779	15.5963	331.404	1563.48	1482.64	3251.36	1201.05	1714.33	1691.14	762.485	3214.88	69.7196	3781.01	3420.24	2598.41
effective sample size (ESS)	10859.8	3898.4	4897.19	57706	2715.72	575.639	607.027	276.808	749.345	524.986	532.185	1180.35	279.948	12908.9	238.032	263.139	346.366

## Sheet: T5
Summary Statistic	theta_SC	theta_NC	theta_EU	theta_ISEA	theta_P	theta_CN	theta_EUAS	theta_SUS	theta_root	tau_CN	tau_EUAS	tau_SUS	tau_root	m_P->EUAS	m_EUAS->P	Data-ld-ln	Full-ld-ln
mean	0.0081204	0.0046609	0.0015757	0.00081586	0.00059458	0.0027341	0.0046016	7.0492e-07	6.3134e-05	0.0011637	0.0016029	0.0095103	0.0247	0.00020962	0.1662	-1429.81	-1.61912e+06
stderr of mean	1.6035e-06	8.599e-07	2.8464e-07	1.1938e-07	1.3593e-07	1.2338e-06	5.4772e-07	9.1339e-08	2.8226e-06	1.7173e-07	2.2759e-07	1.4516e-07	3.9828e-06	3.683e-07	0.00015684	0.0693	3.561
95% HPD Interval	[7.38E-3, 8.82E-3]	[4.33E-3, 4.99E-3]	[1.5E-3, 1.64E-3]	[7.6E-4, 8.7E-4]	[5.6E-4, 6.2E-4]	[2.43E-3, 3.04E-3]	[4.38E-3, 4.81E-3]	[0, 1E-5]	[0, 1.9E-4]	[1.13E-3, 1.2E-3]	[1.56E-3, 1.64E-3]	[9.4E-3, 9.6E-3]	[0.0244, 0.025]	[1E-5, 6.1E-4]	[0.1437, 0.2084]	[-1432.2851, -1427.1732]	[-1619386.0049, -1618858.8503]
auto-correlation time (ACT)	16.9226	22.6919	51.7393	15.2447	63.4185	55.1163	21.7812	1141.88	1646	70.561	94.6482	7.0134	456.006	3.0428	555.982	2578.71	628.451
effective sample size (ESS)	53183.4	39661.7	17394.9	59037.1	14191.5	16329.1	41320.1	788.177	546.78	12754.9	9508.9	128330	1973.66	295780	1618.76	349.012	1432.09

## Sheet: T6
Summary Statistic	theta_SC	theta_NC	theta_EU	theta_ISEA	theta_P	theta_CN	theta_EUAS	theta_SUS	theta_root	tau_CN	tau_EUAS	tau_SUS	tau_root	m_P->EU	m_EU->P	m_P->EUAS	m_EUAS->P	m_P->CN	m_CN->P	m_P->NC	m_NC->P	m_P->SC	m_SC->P	Data-ld-ln	Full-ld-ln
mean	0.0080629	0.0046806	0.0015752	0.00081559	0.00059209	0.0027495	0.0046064	5.6461e-07	6.8846e-05	0.0011646	0.0016077	0.009512	0.0248	0.00021452	0.00149809	0.00020988	0.0961	0.00021019	0.00021716	0.00020965	0.00023828	0.00020958	0.00022707	-1429.76	-1.61915e+06
stderr of mean	1.7018e-06	7.5926e-07	3.0216e-07	1.2068e-07	1.2374e-07	1.1029e-06	5.178e-07	6.7862e-08	2.9913e-06	1.5776e-07	2.3063e-07	1.4195e-07	2.8384e-06	1.8198e-06	1.3146e-05	3.5081e-07	0.00016263	3.5074e-07	2.0385e-06	3.4824e-07	4.7708e-06	3.5106e-07	3.5032e-06	0.0732	4.1241
95% HPD Interval	[7.36E-3, 8.79E-3]	[4.34E-3, 5.01E-3]	[1.5E-3, 1.64E-3]	[7.6E-4, 8.7E-4]	[5.6E-4, 6.2E-4]	[2.45E-3, 3.06E-3]	[4.38E-3, 4.81E-3]	[0, 1E-5]	[0, 2.1E-4]	[1.13E-3, 1.2E-3]	[1.57E-3, 1.65E-3]	[9.4E-3, 9.6E-3]	[0.0244, 0.0251]	[1E-5, 6.2E-4]	[1E-5, 1.82E-3]	[1E-5, 6.1E-4]	[0.0638, 0.1285]	[1E-5, 6.1E-4]	[1E-5, 6.3E-4]	[1E-5, 6.1E-4]	[1E-5, 6.9E-4]	[1E-5, 6.1E-4]	[1E-5, 6.6E-4]	[-1432.1266, -1426.9466]	[-1619420.6909, -1618879.3706]
auto-correlation time (ACT)	19.4841	17.5938	58.1673	15.4597	53.079	44.1769	19.4441	777.15	1619.38	58.8707	97.8942	6.7603	248.006	71.1485	1107.25	2.7735	601.442	2.7509	87.6019	2.7546	396.561	2.7685	235.181	2670.96	802.687
effective sample size (ESS)	46191.6	51154.5	15472.6	58216.1	16955.9	20372.7	46286.6	1158.08	555.768	15287.8	9193.61	133130	3628.95	12649.6	812.826	324510	1496.41	327160	10273.8	326730	2269.52	325090	3826.84	336.958	1121.24

## Sheet: Full
Summary Statistic	theta_SC	theta_NC	theta_EU	theta_ISEA	theta_P	theta_CN	theta_EUAS	theta_SUS	theta_root	tau_CN	tau_EUAS	tau_SUS	tau_root	m_P->EU	m_EU->P	m_P->EUAS	m_EUAS->P	m_P->CN	m_CN->P	m_P->NC	m_NC->P	m_P->SC	m_SC->P	m_ISEA->SC	m_SC->ISEA	m_ISEA->NC	m_NC->ISEA	m_ISEA->EU	m_EU->ISEA	Data-ld-ln	Full-ld-ln	Full-ld-ln	m_EU->ISEA	Data-ld-ln	Full-ld-ln
mean	0.0081272	0.0047454	0.0015946	0.00062755	0.00060232	0.0027722	0.0042323	9.2551e-07	7.4926e-05	0.0011723	0.0016126	0.0102	0.0249	0.00021029	0.00036596	0.00020932	0.1565	0.00021042	0.00021671	0.00020993	0.0003365	0.00021022	0.00022153	0.00028623	0.006016	0.00020982	0.0087792	0.00024248	0.0048	-1429.72	-1.61757e+06	0.00042545	-1405.44	-1.58229e+06
stderr of mean	2.3718e-06	1.7289e-06	9.4053e-07	5.8459e-06	2.3731e-07	4.6056e-06	1.588e-05	1.1681e-07	4.3281e-06	3.8322e-07	9.4211e-07	2.7292e-05	6.2461e-06	3.8435e-07	9.8912e-06	3.8192e-07	0.00020367	3.8604e-07	2.5966e-06	3.8271e-07	9.5849e-06	3.8385e-07	3.605e-06	8.5225e-06	0.00014496	3.8737e-07	0.0002765	5.2296e-06	0.00081381	0.0709	60.8801	0.1394	512.905	5.6544e-05	0.1394	512.905
95% HPD Interval	[7.44E-3, 8.87E-3]	[4.39E-3, 5.07E-3]	[1.52E-3, 1.67E-3]	[5.2E-4, 7.8E-4]	[5.7E-4, 6.3E-4]	[2.43E-3, 3.08E-3]	[3.85E-3, 4.67E-3]	[0, 1E-5]	[0, 2.4E-4]	[1.14E-3, 1.21E-3]	[1.57E-3, 1.66E-3]	[9.52E-3, 0.0107]	[0.0245, 0.0252]	[1E-5, 6.1E-4]	[1E-5, 9.6E-4]	[1E-5, 6.1E-4]	[0.1338, 0.1894]	[1E-5, 6.1E-4]	[1E-5, 6.3E-4]	[1E-5, 6.1E-4]	[1E-5, 9.1E-4]	[1E-5, 6.1E-4]	[1E-5, 6.5E-4]	[1E-5, 8.1E-4]	[1.34E-3, 0.0101]	[1E-5, 6.1E-4]	[4.5E-4, 0.0146]	[1E-5, 7E-4]	[1E-5, 0.0128]	[-1431.911, -1427.4091]	[-1619176.0665, -1616583.6111]	9.4E-4]	[1E-5,	1.05E-3]	[1E-5,	0.188]	[1E-5,	6.2E-4]	[1E-5,	6.1E-4]	[1E-5,	6.1E-4]	[1E-5,	8.1E-4]	[1E-5,	9.2E-4]	[1E-5,	8.4E-4]	[1E-5,
auto-correlation time (ACT)	29.9633	70.5426	401.612	3644.22	149.24	549.159	3258.65	1159.78	1845.5	280.708	1037.06	3894.16	824.163	2.6464	774.724	2.653	722.531	2.6687	113.658	2.6289	784.278	2.6454	207.407	760.655	2999.37	2.6784	3547.22	381.684	3885.21	2561.27	3900.6	2678.5	3942.58	1760.52	2678.5	3942.58
effective sample size (ESS)	24029.4	10206.6	1792.78	197.573	4824.45	1311.1	220.951	620.807	390.137	2564.95	694.269	184.892	873.614	272060	929.364	271390	996.497	269790	6334.81	273880	918.042	272170	3471.44	946.553	240.05	268810	202.976	1886.38	185.318	281.111	184.587	51.122	33.6013	22.828	51.122	33.6013	22.828
[truncated: 18 more columns]

## Sheet: Ghost
Summary Statistic	theta_SC	theta_NC	theta_EU	theta_ISEA	theta_P	theta_G	theta_CN	theta_EUAS	theta_SUS	theta_SUI	theta_root	tau_CN	tau_EUAS	tau_SUS	tau_SUI	tau_root	m_P->EU	m_EU->P	m_P->EUAS	m_EUAS->P	m_P->CN	m_CN->P	m_P->NC	m_NC->P	m_P->SC	m_SC->P	m_ISEA->EU	m_EU->ISEA	m_ISEA->NC	m_NC->ISEA	m_ISEA->SC	m_SC->ISEA	m_G->EU	m_EU->G	m_G->CN	m_CN->G	m_G->NC	m_NC->G	m_G->SC	m_SC->G	m_G->EUAS	m_EUAS->G	Data-ld-ln	Full-ld-ln
mean	0.0080571	0.0046988	0.0015872	0.00072281	0.00057497	0.0016469	0.0027672	0.0043718	1.2334e-06	7.5963e-05	0.0013197	0.0011664	0.0016133	0.0098947	0.0246	0.042	0.00021053	0.00024109	0.00022187	0.1733	0.00020974	0.00022501	0.00021003	0.00023999	0.00021037	0.00020901	0.00032662	0.0035	0.00021067	0.0037202	0.00027452	0.00741678	0.00020946	0.003216	0.00021037	0.00020952	0.0002098	0.0002099	0.00021004	0.00021045	0.00820939	0.00020943	-1452.82	-1.61182e+06
stderr of mean	2.4667e-06	1.4058e-06	1.2887e-06	6.417e-06	1.306e-06	8.3089e-05	5.9235e-06	1.7106e-05	1.7154e-07	5.0594e-06	7.6259e-05	4.5083e-07	1.095e-06	3.0414e-05	0.0001489	5.8192e-07	4.8895e-07	6.3924e-06	3.8031e-06	0.0018985	4.82e-07	5.247e-06	4.8085e-07	6.694e-06	5.3507e-07	4.8181e-07	1.0196e-05	0.0011637	4.8493e-07	0.00018197	8.4281e-06	1.8281e-05	4.911e-07	7.5622e-05	4.846e-07	4.7974e-07	4.8077e-07	4.8538e-07	4.886e-07	4.8382e-07	4.7428e-06	4.8471e-07	0.1566	101.629
95% HPD Interval	[7.36E-3, 8.78E-3]	[4.36E-3, 5.03E-3]	[1.51E-3, 1.66E-3]	[6.1E-4, 8.5E-4]	[5.3E-4, 6.1E-4]	[3E-5, 4.21E-3]	[2.44E-3, 3.09E-3]	[3.95E-3, 4.71E-3]	[0, 1E-5]	[0, 2.6E-4]	[3E-5, 3.52E-3]	[1.13E-3, 1.2E-3]	[1.57E-3, 1.66E-3]	[9.44E-3, 0.0104]	[0.0244, 0.0253]	[0.0416, 0.0424]	[1E-5, 6.1E-4]	[1E-5, 7E-4]	[1E-5, 6.4E-4]	[0.142, 0.1923]	[1E-5, 6.1E-4]	[1E-5, 6.6E-4]	[1E-5, 6.1E-4]	[1E-5, 7E-4]	[1E-5, 6.1E-4]	[1E-5, 6.1E-4]	[1E-5, 8.7E-4]	[1E-5, 0.0152]	[1E-5, 6.1E-4]	[1.5E-4, 6.95E-3]	[1E-5, 7.7E-4]	[1E-5, 1.4E-3]	[1E-5, 6.1E-4]	[1.6E-5, 6.1E-3]	[1E-5, 6.1E-4]	[1E-5, 6.1E-4]	[1E-5, 6.1E-4]	[1E-5, 6.1E-4]	[1E-5, 6.1E-4]	[1E-5, 6.1E-4]	[1E-5, 2E-2]	[1E-5, 6.1E-4]	[-1456.5416, -1448.473]	[-1612845.097, -1610437.4306]
auto-correlation time (ACT)	20.7043	29.9837	469.329	3459.12	1412.77	1804.73	558.038	2986.69	1224.37	1463.73	1947.02	235.797	887.425	3858.55	3744.69	3.6201	2.6706	352.321	144.963	3474.09	2.6233	265.068	2.5975	385.991	3.1307	2.6268	615.528	3912.02	2.6105	3316.33	524.661	1242.91	2.713	2.6485	2.6541	2.6108	2.6139	2.6447	2.6643	2.6214	2.5805	2.623	2884.92	3829.89
effective sample size (ESS)	21734.6	15008.1	958.817	130.091	318.523	249.345	806.397	150.668	367.536	307.433	231.122	1908.42	507.085	116.624	120.17	124300	168500	1277.24	3104.25	129.53	171540	1697.68	173240	1165.83	143740	171310	731.08	115.03	172380	135.692	857.696	362.052	165870	47.8803	169550	172360	172160	170150	168900	171660	46.4732	171560	155.983	117.497
