# Supplementary material for: Genomic analysis on pygmy hog reveals extensive interbreeding during wild boar expansion
Source: Nat Commun. 2019 Apr 30;10:1992. doi: 10.1038/s41467-019-10017-2 (PMC6491599; doi:10.1038/s41467-019-10017-2)
Supplement: Supplementary file 8 — Supplementary Data 5 [file 41467_2019_10017_MOESM8_ESM.xlsx]

## Sheet: PYGMY
Gene name
RNU6-824P
STOM
HEBP2
SNAPC3
PSIP1
EYA4
FSCB
UBE2NL
ARFGEF3
SLC17A5
ASTN2
AGTPBP1
CNIH4
WDR26
MYO3A
AP000311.1
ATP5PO
FRMD4A
AL157392.5
PRPF18
CAMK1D
PRTFDC1
VIM
ST8SIA6
FAM107B
RF00156
GPR18
NSA2
UGGT2
UBAC2
KRT33A
KRTAP9-8
KRTAP9-2
KRTAP9-4
KRTAP9-7
KRTAP9-9
KRTAP9-6
KRTAP9-3
ZNHIT3
RF00614
RNU2-1
RF00004
RNU2-64P
RNU2-4P
RNU6-624P
NBR1
ABCA5
RND2
WIPI1
MAP2K6
BRCA1
PIGW
MYO19
TMEM106A
RUNDC1
SMARCE1
VAT1
KRT24
AC073508.2
KRT222
IFI35
TMEM132E
ARSG
KRT25
GGNBP2
PIRT
RPL27
KRT31
KRT33B
NF1
MIR885
CHL1
ATP2B2
RNU6-1040P
TMIE
IL17RB
OR5AC2
OR5H8
OR5H6
OR5H14
OR5H2
OR5H1
OR5H15
APP
CHDH
SEC13
KRTAP11-1
GADL1
STXBP5L
ACTR8
ST3GAL6
PRSS50
CCDC14
ROPN1B
ROPN1
DCBLD2
TRIM42
AC109583.3
PRSS45
ENTPD3
CACNA1D
ALS2CL
ESCO2
RNU6-1314P
RNU6-89P
PLAC9
SPTLC1
PBK
C10orf105
CCDC172
VSIR
PNLIPRP3
CDH23
MFAP3L
ANXA11
SFSWAP
NHP2
SLC35F3
MSRA
TMEM132D
CFAP43
GSTO1
MMP17
TMEM14C
NKX2-3
FRA10AC1
SLC25A28
ABLIM1
ADRA1A
EXTL3
PDE6C
TARBP1
GALNTL6
COA6
HERC2
CSMD1
NCKAP5
ACTR3
UGT1A4
UGT1A5
UGT1A3
TMEM177
PTPN4
USP40
THSD7B
MAP2
SGCD
MFAP3
FAM114A2
DOCK2
SPDL1
ISM1
CFAP61
IDO1
TASP1
TRPC4AP
IDO2
RAD21L1
EDEM2
C20orf202
PSMF1
AL049634.2
MSR1
SIRPD
EYA2
PAK5
ADAM18
CNOT4
CLEC5A
OR9A4
PRSS37
TAS2R4
TAS2R3
GARS
NUP205
SSBP1
EEPD1
WEE2
PTPRZ1
PROP1
RNU6-67P
OR7G2
AKAP8
RFESD
OR7G1
CAMK4
BRD4
SPOCK1
SPATA9
AKAP8L
GPR150
AC113348.2
ZNF354A
SLC25A48
OR7E24
RASGRF2
ARSK
IL9
ZNF354B
LRRC4C
ADH5
CLIC1
NELL1
MS4A8
HIPK3
HSD17B12
RNU7-115P
SNORD92
SNORD53
SNORD53B
RNU6-1064P
USP34
WDR43
SOWAHC
STX1B
ORAI3
SPDYA
ZNF646
FBXL19
HSD3B7
CAPN14
PLB1
FAM49A
GALNT14
PPP1CB
CAMKMT
ZNF668
STX4
TRMT61B
EHD3
SETD1A
PRSS53
CSPP1
MGST3
TMCO1
ARFGEF1
FAM49B
NDUFB9
LRIG2
CRNN
POU2F1
TMEM79
CD247
GLMP
MTSS1
TATDN1
SAMD12
CCT3
SPIDR
TSACC
PREX2
FLG2
SNTB1
SMG5
RHBG
RNF139
MTBP
SYPL1
SMIM15
KCTD10
OR10P1
KRT75
OR9K2
METAP2
OR10A7
TRHDE
NR1H4
GAS2L3
ACSS3
PPFIA2
NCKAP1L
PPFIBP1
GTSF1
ITGA5
STAB2
PDZRN4
OR8S1
KRT84
ABCD2
KRT82
SMCO2
TAS2R42
SMIM10L1
TAS2R46
TAS2R43
TAS2R20
TAS2R30
TAS2R19
TAS2R31
TAS2R50
ZNF302
ZNF181
AKTIP
ZNF383
ZNF793
CTCF
PARD6A
PGM1
FYB2
C8A
PARD6G
LEPR
ZNF568
ZNF599
CACHD1
ACD
RAVER2
HYDIN
C16orf86
EFCAB7
CARMIL2
ENKD1
RBL2
TTLL7
GFOD2
CDH13
PTPRM
HLA-DRA
TRAV10
TRAV17
MLIP
RNU6-1060P
SPTB
TRAV16
TRAV12-1
TRAV12-2
TRAV12-3
SCGN
DNAJA4
OR4Q3
NUP153
TC2N
HIST1H2BA
LPCAT4
SLC17A4
CD2AP
ELOVL5
SLC17A1
OR11G2
CHURC1
HECTD1
BTNL2
CAP2
FAM8A1
CRABP1
DCDC2
OR11H2
OR11H12
OR11H1
WDR61
RNU6-672P
YTHDC1
MTTP
SLAIN2
SRD5A3
TRMT10A
MRPL32
TMPRSS11F
CSN1S1
ADH6
ADH1C
ADH1B
ADH1A
CSN2
TMPRSS11E
STATH
HTN3
HTN1
CENPE
SULT1B1
KIAA1109
STIM2
C1QTNF7
RNU6-105P
RNU6-1141P
RNU11-2P
CFAP69
GRM5
FAM237B
TAC1
HMCN1
PDC
OR8B4
OR8B8

## Sheet: PYGMY_pathway_category
Pathway	count
Axon guidance mediated by netrin (P00009)	1
Beta2 adrenergic receptor signaling pathway (P04378)	1
Metabotropic glutamate receptor group III pathway (P00039)	2
Beta1 adrenergic receptor signaling pathway (P04377)	1
5HT4 type receptor mediated signaling pathway (P04376)	1
De novo purine biosynthesis (P02738)	1
Ionotropic glutamate receptor pathway (P00037)	1
5HT3 type receptor mediated signaling pathway (P04375)	1
Alzheimer disease-presenilin pathway (P00004)	2
Interleukin signaling pathway (P00036)	1
5HT2 type receptor mediated signaling pathway (P04374)	2
Alzheimer disease-amyloid secretase pathway (P00003)	2
5HT1 type receptor mediated signaling pathway (P04373)	1
Alpha adrenergic receptor signaling pathway (P00002)	2
Integrin signalling pathway (P00034)	2
Adrenaline and noradrenaline biosynthesis (P00001)	1
Inflammation mediated by chemokine and cytokine signaling pathway (P00031)	3
Ubiquitin proteasome pathway (P00060)	1
Nicotine pharmacodynamics pathway (P06587)	1
Synaptic vesicle trafficking (P05734)	1
Huntington disease (P00029)	1
Endogenous cannabinoid signaling (P05730)	1
Heterotrimeric G-protein signaling pathway-rod outer segment phototransduction (P00028)	1
Heterotrimeric G-protein signaling pathway-Gq alpha and Go alpha mediated pathway (P00027)	1
Heterotrimeric G-protein signaling pathway-Gi alpha and Gs alpha mediated pathway (P00026)	3
Wnt signaling pathway (P00057)	3
Xanthine and guanine salvage pathway (P02788)	1
Toll receptor signaling pathway (P00054)	1
Ras Pathway (P04393)	1
Adenine and hypoxanthine salvage pathway (P02723)	1
T cell activation (P00053)	2
Methylcitrate cycle (P02754)	1
FGF signaling pathway (P00021)	1
Acetate utilization (P02722)	1
Oxytocin receptor mediated signaling pathway (P04391)	1
EGF receptor signaling pathway (P00018)	2
p38 MAPK pathway (P05918)	1
Cytoskeletal regulation by Rho GTPase (P00016)	3
Oxidative stress response (P00046)	1
Nicotine degradation (P05914)	3
Gamma-aminobutyric acid synthesis (P04384)	1
Nicotinic acetylcholine receptor signaling pathway (P00044)	6
Cadherin signaling pathway (P00012)	2
Muscarinic acetylcholine receptor 2 and 4 signaling pathway (P00043)	3
Blood coagulation (P00011)	1
Dopamine receptor mediated signaling pathway (P05912)	1
Muscarinic acetylcholine receptor 1 and 3 signaling pathway (P00042)	2
Metabotropic glutamate receptor group I pathway (P00041)	1
CCKR signaling map (P06959)	3
Metabotropic glutamate receptor group II pathway (P00040)	1
Gonadotropin-releasing hormone receptor pathway (P06664)	3

## Sheet: GHOST
Gene.name
RNU6-1215P
RNU6-169P
RNU6-674P
RNU6-839P
TAB2
JAK2
SGPP1
MED23
RPS6
DENND4C
DHFR
DHFR2
ZC3H12D
ENPP3
PTPRD
ACER2
ZC3H13
TRAIP
RNU6-793P
ACKR4
DNAJC13
LIMD1
CD86
NKIRAS1
ILDR1
SACM1L
UBA7
AP2M1
CBR1
UBA5
SLC15A2
CDHR4
GOLGA4
ACAD11
ABCC5
EIF2B5
NPHP3-ACAD11
NPHP3
UBE2E1
BACH1
CAMKV
IP6K1
DVL3
INKA1
POLE
UNG
USP30
P2RX2
FBRSL1
ACACB
ALKBH2
TNP1
STRADB
TRAK2
EPC2
PLPP1
MTREX
RALGAPB
CASS4
RTF2
MOB1B
GCNT7
B4GALT5
FAM209A
FAM209B
MACROD2
PTGIS
RNU6-179P
RNU6-214P
RF00322
SNORD92
SNORD53
SNORD53B
RNU6-1064P
USP34
WDR43
STYXL1
C2orf42
SPDYA
TMEM120A
RHBDD2
PPP1CB
PQLC3
PCYOX1
TRMT61B
TIA1
ROCK2
POR
PCP4L1
RPL22L1
SPRR1B
SPRR1A
CFAP126
SDHC
MPZ
RNPC3
NGF
SLC16A1
TEF
ZC3H7B
OR10AD1
C12orf40
H1FNT
SLC2A13

## Sheet: GHOST_pathway_category
Pathway	count
JAK/STAT signaling pathway (P00038)	1
p38 MAPK pathway (P05918)	1
Angiogenesis (P00005)	1
Alzheimer disease-presenilin pathway (P00004)	1
Interferon-gamma signaling pathway (P00035)	1
Inflammation mediated by chemokine and cytokine signaling pathway (P00031)	1
Dopamine receptor mediated signaling pathway (P05912)	1
Ubiquitin proteasome pathway (P00060)	2
Vitamin D metabolism and pathway (P04396)	1
PI3 kinase pathway (P00048)	1
Cytoskeletal regulation by Rho GTPase (P00016)	1
PDGF signaling pathway (P00047)	1
Nicotine pharmacodynamics pathway (P06587)	1
Oxidative stress response (P00046)	1
CCKR signaling map (P06959)	3
Formyltetrahydroformate biosynthesis (P02743)	2
Tetrahydrofolate biosynthesis (P02742)	2
Wnt signaling pathway (P00057)	1
T cell activation (P00053)	1
TCA cycle (P00051)	1
